# Supplementary material for: Complications of Haploidentical Hematopoietic Cell Transplantation with Post-Transplant Cyclophosphamide—A Prospective Study on Behalf of the EBMT Transplant Complications Working Party
Source: Cancers (Basel). 2025 Dec 18;17(24):4029. doi: 10.3390/cancers17244029 (PMC12731586; doi:10.3390/cancers17244029)
Supplement: Supplementary file 1 [file cancers-17-04029-s001.zip]

Archive with 1 entries (1 files):
- cancers-4049599-supplementary.pdf
